# Supplementary material for: Adaptive evolution of oriC through in vitro propagation of a mini-chromosome in RCR
Source: Nucleic Acids Res. 2025 Aug 11;53(15):gkaf772. doi: 10.1093/nar/gkaf772 (PMC12342881; doi:10.1093/nar/gkaf772)
Supplement: gkaf772_Supplemental_Files [file gkaf772_supplemental_files.zip]

Archive with 3 entries (3 files):
- Supplementary_Figures.pdf
- Supple_Data_manuscript.pdf
- Supple_Table.pdf
